# Supplementary material for: Galactinol synthase 1 improves cucumber performance under cold stress by enhancing assimilate translocation
Source: Hortic Res. 2022 Jan 20;9:uhab063. doi: 10.1093/hr/uhab063 (PMC9015895; doi:10.1093/hr/uhab063)
Supplement: Web_Material_uhab063 [file web_material_uhab063.zip]

Archive with 2 entries (2 files):
- Supplementary material (figure S1 S2 S3 S4 S5 S6 S7 table S2 S4 S5).doc
- Supplementary Table S1 and S3.xlsx
