# Supplementary material for: Galactinol synthase 1 improves cucumber performance under cold stress by enhancing assimilate translocation
Source: Hortic Res. 2022 Jan 20;9:uhab063. doi: 10.1093/hr/uhab063 (PMC9015895; doi:10.1093/hr/uhab063)
Supplement: Web_Material_uhab063 [file web_material_uhab063.zip › Supplementary Table S1 and S3.xlsx]

## Sheet: Table S1
Table S1 Gene expression data illustrated in Fig 1.
	CK					Salt					Drought					Cold					Heat
	0h	6h	12h	24h	48h	0h	6h	12h	24h	48h	0h	6h	12h	24h	48h	0h	6h	12h	24h	48h	0h	6h	12h	24h	48h
CsGolS1*	378.8±68.66	8054.74±396.87	5386.66±834.32	321.12±186.18	760.11±110.59	378.8±68.66	5457.6±1299.32	8076.17±1394.88	4324.16±183.59	3859.37±555.08	378.8±68.66	11651.15±1502.37	5145.9±593.87	2345.78±505.54	4244.03±205.5	378.8±68.66	9462.45±617.29	19231.78±394.62	1264.43±322.54	2326.69±222.14	378.8±68.66	7657.62±724.98	17207.52±1316.34	6140.78±594.2	6203.08±405.65
CsGolS2*	386.17±18.62	1045.28±67.95	995.41±49.08	326.34±26.27	372.16±36.05	386.17±18.62	374.98±19.78	2099.75±136.42	927.19±42.08	1068.17±59.23	386.17±18.62	1768.23±127.94	2020.69±110.21	469.87±15.06	474.9±20.48	386.17±18.62	3482.16±197.8	1739.46±89.18	1470.4±100.13	1636.23±43.45	386.17±18.62	905.4±78.95	1174.11±81.33	2558.53±137.21	2320.54±165.47
CsGolS3*	4.45±0.29	12.03±0.1	6.7±0.31	5.17±0.33	7.06±0.84	4.45±0.29	10.53±0.37	6.53±0.15	4.64±0.36	4.29±0.21	4.45±0.29	5.4±0.57	2.65±0.55	4.12±0.44	3.87±0.65	4.45±0.29	17.83±1.3	32.17±9.42	3.63±1.35	1.89±0.35	4.45±0.29	18.46±1.47	19.1±8.73	4.32±0.84	4.58±0.36
CsGolS4*	32.36±2.97	46.07±2.27	44.19±3.72	28.38±1.72	30.46±2.35	32.36±2.97	38.77±2.78	39.38±2.28	29.82±0.78	33.83±2.42	32.36±2.97	31.79±3.45	31.65±4.99	31.92±5.93	32.61±3.36	32.36±2.97	271.9±24.64	356.76±11.95	31.84±1.51	32.54±2.77	32.36±2.97	34.02±1.98	35.41±0.75	30.31±1.03	33.96±2.75
CsRS#	0.97±0.04	1.46±0.12	2.14±0.14	1.49±0.07	1.39±0.02	0.97±0.04	1.73±0.18	2.83±0.32	2.14±0.62	2.29±0.4	0.97±0.04	1.86±0.16	2.86±0.16	2.55±0.29	2.11±0.09	0.97±0.04	1.77±0.21	3.77±0.21	2.97±0.07	2.1±0.13	0.97±0.04	1.82±0	3.07±0.36	2.29±0.25	2.2±0.02
CsSTS1*	3809.15±909.71	12785.98±1997.8	10973.03±1654.82	4567.71±921.24	5194.33±989.99	3809.15±909.71	8545.25±1188.2	4373.9±592.91	3107.43±933.95	3505.97±258.12	3809.15±909.71	7605.03±977.67	1792.5±315.98	1594.74±326.58	1125.71±128.73	3809.15±909.71	5862.53±570.98	5801.05±975.03	3018.91±666.33	2818.84±590.05	3809.15±909.71	6147.75±2257.85	6597.3±1330.42	1532.18±95.71	554.08±132.89
CsSTS2*	5710.68±760.57	9494.27±922.36	6568.91±1113.23	6807.78±1329.54	6496.44±1284.85	5710.68±760.57	7512.03±1167.1	5401.78±1034.46	3139.32±1130.2	3871.77±776	5710.68±760.57	2464.25±1241.66	6521.26±1051.22	7704.12±446.53	7683.09±872.99	5710.68±760.57	4563.69±701.15	4072.88±851.47	3488.89±733.9	2853.96±515.56	5710.68±760.57	6448.69±695.63	6022.52±567.49	6118.75±199.1	5859.64±637.38
CsSTS3*	6764.04±698.34	8560.07±588.11	9516.09±1575.51	8461.57±821.92	8758.56±1759.59	6764.04±698.34	6168.4±461.28	5601.04±154.94	4558.19±764.03	4098.85±699.73	6764.04±698.34	6193.87±579.33	4992.68±738.28	6177.72±360.08	6748.76±648.49	6764.04±698.34	5378.22±318.74	5229.51±445.17	4252.02±253.25	4450.11±507.54	6764.04±698.34	7126.24±282.16	6467.44±235.8	6866.26±327.27	6123.87±727.65
Data are means ± SD (n = 5), *: Absolute expression, #: Realtive expression

## Sheet: Table S3
Table S3 Idendification of functional cis-elements in cucurbit GolS promoters.
Gene name	Accession Number	Function	Cis-elements classification
			Block I	Block II	Block III	3-AF1 binding site	A-box	AAGAA-motif	ABRE	ABRE2	ABRE3a	ABRE4	ACA-motif	ACE	AE-box	ARE	AT1-motif	ATC-motif	ATCT-motif	AT-rich element	AT~TATA-box	AuxRR-core	Box 4	box S	Box II	Box III	CAAT-box	CARE	CAT-box	CCAAT-box	CCGTCC motif	CCGTCC-box	CGTCA-motif	DRE core	ERE	F-box	G-box	GA-motif	GATA-motif	GT1	GC-motif	GCN4_motif	GTGGC-motif	GT1-motif	Gap-box	HD-Zip 1	I-box	LTR	MBS
CmGolS1	XM_008460096.2		1	1	1			1	2						1					1			1				24										1		2								1
CmGolS2	AY077641.1	Heat							3			1				1				1	1		2				29								1		1								1	1			2
CmGolS3	XM_008465371.2						1									3					30		1				5					1							1
CmGolS4	XM_008449238.2							1	3		2										2		3			1	26										3		2
CsGolS1	AY237112	Dry/salt/cold/heat	1	1	1			2								1											28											1	3
CsGolS2	XM_004150790	Dry/salt/cold/heat							2		1					2					1		2		1		34								2		2									1
CsGolS3	XM_004139476	Dry/salt/cold					1	1	5							3					2		2				22				1	1	2				3										1
CsGolS4	XM_004135204	Cold						2							1								2				29								1	1				1							1
ClGolS1	AY379777.1		1	1	1											3			2		12						28								2				3
ClGolS2	Cla010080	Cold							3			1									1		2				22						1		3														1
ClGolS3	Cla010955	Cold					1	1										1									20				1	1	2		1					1						1
ClGolS4	Cla017336								1							1				1	1		3				27								2					2						1
McGolS1	XM_022282702.1		1	1	1			1	2							2											15	2							1	1	1		2			1		1				2
McGolS2	XM_022303831.1						3		4		1					2					2		4				23		1		3	3					2	2	1		1	2					1
McGolS3	XM_022301321.1						1	1	2		1				2						2						15		1	1	1	1			3		3			2
McGolS4	XM_022295421.1							1								4					3						28								1	1					1
CpGolS1	XM_023692144.1		1	1	1		1		4							2	1										17				2				1		2		2								1	1
CpGolS2	XM_023671784.1								11	1	1					1							1		1		12						2		2		7			1
CpGolS3	XM_023685397.1							1	6			1		1		2					1	1	1				25						1		1		4		1								1
CpGolS4	XM_023659851.1						1		15	2	1										10		9				11			2	1	1	1		4		9											1
CpGolS5	XM_023658530.1								1							2							1	1			20										1		1
CmoGolS1	XM_023102985.1	Salt	1	1	1		1		4							1							1				15				1	1			1		2		2								1
CmoGolS2	XM_023105710.1	Salt					1		14	2	1										12		5				9			2	1	1	1		3		9
CmoGolS3	XM_023089030.1	Salt				1		1	4			2				3					1		1				27						1				2		1
CmoGolS4	XM_023079909.1	Salt							13	1	1											1			1		16								3		6
CmoGolS5	XM_023074586.1	Salt							3		1					2			1				1				16							1			2		1								1
LsGolS1	Lsi09G015120		1	1	1		1	3													1						20				1	1						1			1			1					1
LsGolS2	Lsi04G005550							1	3		1	1		1		1			1	1	2		1				28						1		1		1
LsGolS3	Lsi03G011340								1							1					1		5				25		1															1
LsGolS4	Lsi02G011410						2					1									1		1				25				2	2	1				1						1
BhGolS1	Bhi12M001759		1	1	1			1	1		1		1	1		2					9		1				41								1		1	1	3	1
BhGolS2	Bhi11M001093							1						1		2		1		1	2		1		1		23		1						3					1
BhGolS3	Bhi08M000618						1		2			1				5					1						26				1	1	1		1	1				1
BhGolS4	Bhi07M001388							1								3	1				1		3				20						1		1
CarGolS1	Carg05567		1	1	1		1		3							3							1				19				1	1			1		1		2								1
CarGolS2	Carg11175							3	9		1					1							1		1		25						2		2		5												1
CarGolS3	Carg27417						1		14	2	2										11		6				11			2	1		2		5		9
CarGolS4	Carg14473					1		1	4			1				3					1		1				26						1				2		1
CarGolS5	Carg18903								3							3							1				18							1			3		1								1
CmaGolS1	CmaCh17G003900		1	1	1				4							2											12										2		2								1	1
CmaGolS2	CmaCh10G011710						1		11	2	1										14		4				17				1	1			1		6			1									1
CmaGolS3	CmaCh18G007950							1	3							1					1						14										1		1								2
CmaGolS4	CmaCh14G009492								6							1									1		12						3		3		1										1
CmaGolS5	CmaCh08G012960								4							1							1				19						1		1		2		2
[truncated: 34 more columns]
